# Supplementary material for: Using the ICF Framework to Assess Communicative Competence in Dyadic Communication among Children and Adolescents Who Use Augmentative and Alternative Communication Devices in Taiwan
Source: Behav Sci (Basel). 2022 Nov 21;12(11):467. doi: 10.3390/bs12110467 (PMC9687965; doi:10.3390/bs12110467)
Supplement: Supplementary file 1 [file behavsci-12-00467-s001.zip]

Archive with 1 entries (1 files):
- behavsci-1992565-supplementary.pdf
